# Supplementary material for: Facet Dependence of Biosynthesis of Vivianite from Iron Oxides by Geobacter sulfurreducens
Source: Int J Environ Res Public Health. 2023 Feb 27;20(5):4247. doi: 10.3390/ijerph20054247 (PMC10002410; doi:10.3390/ijerph20054247)
Supplement: Supplementary file 1 [file ijerph-20-04247-s001.zip]

Archive with 1 entries (1 files):
- ijerph-2225628-supplementary.pdf
